# Supplementary material for: Antioxidant Capacity of Carotenoid Extracts from the Haloarchaeon Halorhabdus utahensis
Source: Antioxidants (Basel). 2023 Oct 10;12(10):1840. doi: 10.3390/antiox12101840 (PMC10603985; doi:10.3390/antiox12101840)
Supplement: Supplementary file 1 [file antioxidants-12-01840-s001.zip]

Archive with 1 entries (1 files):
- antioxidants-2634537-supplementary.pdf
